# Supplementary material for: Multi-organ single-cell transcriptomics of immune cells uncovered organ-specific gene expression and functions
Source: Sci Data. 2024 Mar 27;11:316. doi: 10.1038/s41597-024-03152-z (PMC10973478; doi:10.1038/s41597-024-03152-z)
Supplement: Supplementary file 2 — Supplementary Table 1 [file 41597_2024_3152_MOESM2_ESM.xlsx]

## Sheet: Supplementary Table 1
Table S1. Metadata for the 162 healthy donor samples
Sample_ID	Project	Tissue	Tissue_part	Sex	Age	Condition	URL	Publication
84fc17e6-1eff-4e9c-8f31-28505ce881a9	CrossTissueReferenceMap	skeletal muscle organ	NA	NA	NA	healthy donor	https://explore.data.humancellatlas.org/projects/31887183-a72c-4308-9eac-c6140313f39c	Single-nucleus cross-tissue molecular reference maps toward understanding disease gene function
84fc17e6-1eff-4e9c-8f31-28505ce881a9	CrossTissueReferenceMap	prostate gland	NA	NA	NA	healthy donor	https://explore.data.humancellatlas.org/projects/31887183-a72c-4308-9eac-c6140313f39c	Single-nucleus cross-tissue molecular reference maps toward understanding disease gene function
84fc17e6-1eff-4e9c-8f31-28505ce881a9	CrossTissueReferenceMap	lung	NA	NA	NA	healthy donor	https://explore.data.humancellatlas.org/projects/31887183-a72c-4308-9eac-c6140313f39c	Single-nucleus cross-tissue molecular reference maps toward understanding disease gene function
84fc17e6-1eff-4e9c-8f31-28505ce881a9	CrossTissueReferenceMap	heart	NA	NA	NA	healthy donor	https://explore.data.humancellatlas.org/projects/31887183-a72c-4308-9eac-c6140313f39c	Single-nucleus cross-tissue molecular reference maps toward understanding disease gene function
84fc17e6-1eff-4e9c-8f31-28505ce881a9	CrossTissueReferenceMap	esophagus	NA	NA	NA	healthy donor	https://explore.data.humancellatlas.org/projects/31887183-a72c-4308-9eac-c6140313f39c	Single-nucleus cross-tissue molecular reference maps toward understanding disease gene function
6c2bab8f-dec0-51f6-87bc-479e1bf3e429	ProstateCellAtlas	prostate gland	transition zone of prostate	male	31.0 year	healthy donor	https://explore.data.humancellatlas.org/projects/53c53cd4-8127-4e12-bc7f-8fe1610a715c	A Cellular Anatomy of the Normal Adult Human Prostate and Prostatic Urethra
43357eae-eb10-56dc-a199-b88a0c3e5c39	ProstateCellAtlas	prostate gland	transition zone of prostate	male	25.0 year	healthy donor	https://explore.data.humancellatlas.org/projects/53c53cd4-8127-4e12-bc7f-8fe1610a715c	A Cellular Anatomy of the Normal Adult Human Prostate and Prostatic Urethra
43a2301f-e975-5872-b057-63ca8262987d	ProstateCellAtlas	prostate gland	peripheral zone of prostate	male	31.0 year	healthy donor	https://explore.data.humancellatlas.org/projects/53c53cd4-8127-4e12-bc7f-8fe1610a715c	A Cellular Anatomy of the Normal Adult Human Prostate and Prostatic Urethra
0f0fce48-b6b9-54a1-af11-caf7289cf33b	ProstateCellAtlas	prostate gland	peripheral zone of prostate	male	25.0 year	healthy donor	https://explore.data.humancellatlas.org/projects/53c53cd4-8127-4e12-bc7f-8fe1610a715c	A Cellular Anatomy of the Normal Adult Human Prostate and Prostatic Urethra
c4bc6970-df83-58c4-81b3-580e75104afb	ProstateCellAtlas	prostate gland	transition zone of prostate	male	25.0 year	healthy donor	https://explore.data.humancellatlas.org/projects/53c53cd4-8127-4e12-bc7f-8fe1610a715c	A Cellular Anatomy of the Normal Adult Human Prostate and Prostatic Urethra
e084a288-f027-5283-8337-7df0411d7122	ProstateCellAtlas	prostate gland	transition zone of prostate	male	25.0 year	healthy donor	https://explore.data.humancellatlas.org/projects/53c53cd4-8127-4e12-bc7f-8fe1610a715c	A Cellular Anatomy of the Normal Adult Human Prostate and Prostatic Urethra
225d2456-7954-5e16-a6a7-87edf3de8106	ProstateCellAtlas	prostate gland	transition zone of prostate	male	29.0 year	healthy donor	https://explore.data.humancellatlas.org/projects/53c53cd4-8127-4e12-bc7f-8fe1610a715c	A Cellular Anatomy of the Normal Adult Human Prostate and Prostatic Urethra
b503b3d0-a2bf-5852-8e1e-452ba08ee3ec	ProstateCellAtlas	prostate gland	transition zone of prostate	male	25.0 year	healthy donor	https://explore.data.humancellatlas.org/projects/53c53cd4-8127-4e12-bc7f-8fe1610a715c	A Cellular Anatomy of the Normal Adult Human Prostate and Prostatic Urethra
96b6f7ee-b736-52b2-af30-b944a560a82b	ProstateCellAtlas	prostate gland	peripheral zone of prostate	male	29.0 year	healthy donor	https://explore.data.humancellatlas.org/projects/53c53cd4-8127-4e12-bc7f-8fe1610a715c	A Cellular Anatomy of the Normal Adult Human Prostate and Prostatic Urethra
5c72120d-0609-5007-8812-cef855a0a35e	ProstateCellAtlas	prostate gland	transition zone of prostate	male	25.0 year	healthy donor	https://explore.data.humancellatlas.org/projects/53c53cd4-8127-4e12-bc7f-8fe1610a715c	A Cellular Anatomy of the Normal Adult Human Prostate and Prostatic Urethra
4cf3f070-a0b4-55e8-b9fe-7e62ef9eeceb	WongAdultRetina	eye	retinal neural layer	male	42 year	healthy donor	https://explore.data.humancellatlas.org/projects/8185730f-4113-40d3-9cc3-929271784c2b	A single‐cell transcriptome atlas of the adult human retina
a0814d48-4082-5bef-9c9a-1584a5133b87	WongAdultRetina	eye	retinal neural layer	female	53 year	healthy donor	https://explore.data.humancellatlas.org/projects/8185730f-4113-40d3-9cc3-929271784c2b	A single‐cell transcriptome atlas of the adult human retina
d535b0a4-e3be-59b2-afef-c37567f455c5	WongAdultRetina	eye	retinal neural layer	female	53 year	healthy donor	https://explore.data.humancellatlas.org/projects/8185730f-4113-40d3-9cc3-929271784c2b	A single‐cell transcriptome atlas of the adult human retina
7eb74d9f-8346-5420-b7e4-b486f99451a8	WongAdultRetina	eye	retinal neural layer	male	42 year	healthy donor	https://explore.data.humancellatlas.org/projects/8185730f-4113-40d3-9cc3-929271784c2b	A single‐cell transcriptome atlas of the adult human retina
734f9853-f39b-543f-bf9c-342d9431a4ac	HumanBrainSubstantiaNigra	brain	NA	NA	NA	healthy donor	https://explore.data.humancellatlas.org/projects/996120f9-e84f-409f-a01e-732ab58ca8b9	A single-cell atlas of the human substantia nigra reveals cell-specific pathways associated with neurological disorders.
c9b45b64-10c7-56bc-a2c9-a8ef07acac17	HumanBrainSubstantiaNigra	brain	NA	NA	NA	healthy donor	https://explore.data.humancellatlas.org/projects/996120f9-e84f-409f-a01e-732ab58ca8b9	A single-cell atlas of the human substantia nigra reveals cell-specific pathways associated with neurological disorders.
89771a00-45d9-5ccb-b3b8-e1f316753905	HumanBrainSubstantiaNigra	brain	NA	NA	NA	healthy donor	https://explore.data.humancellatlas.org/projects/996120f9-e84f-409f-a01e-732ab58ca8b9	A single-cell atlas of the human substantia nigra reveals cell-specific pathways associated with neurological disorders.
ce16e9e3-a705-5b8a-86b0-ae882679ab80	HumanBrainSubstantiaNigra	brain	NA	NA	NA	healthy donor	https://explore.data.humancellatlas.org/projects/996120f9-e84f-409f-a01e-732ab58ca8b9	A single-cell atlas of the human substantia nigra reveals cell-specific pathways associated with neurological disorders.
8cd6b2b3-32b4-5a1f-8562-61ee76631c62	HumanBrainSubstantiaNigra	brain	NA	NA	NA	healthy donor	https://explore.data.humancellatlas.org/projects/996120f9-e84f-409f-a01e-732ab58ca8b9	A single-cell atlas of the human substantia nigra reveals cell-specific pathways associated with neurological disorders.
dbe3a518-b452-5b0d-b856-aa958586ce7d	HumanBrainSubstantiaNigra	brain	NA	NA	NA	healthy donor	https://explore.data.humancellatlas.org/projects/996120f9-e84f-409f-a01e-732ab58ca8b9	A single-cell atlas of the human substantia nigra reveals cell-specific pathways associated with neurological disorders.
aacc0f02-9d8d-5466-b5ce-c567afd21f9a	HumanBrainSubstantiaNigra	brain	NA	NA	NA	healthy donor	https://explore.data.humancellatlas.org/projects/996120f9-e84f-409f-a01e-732ab58ca8b9	A single-cell atlas of the human substantia nigra reveals cell-specific pathways associated with neurological disorders.
c4ed9481-ddfc-5869-aa0a-20e8bb94d744	HumanBrainSubstantiaNigra	brain	NA	NA	NA	healthy donor	https://explore.data.humancellatlas.org/projects/996120f9-e84f-409f-a01e-732ab58ca8b9	A single-cell atlas of the human substantia nigra reveals cell-specific pathways associated with neurological disorders.
b79c4b81-8e48-5dee-9af0-980e6c8fab19	SkeletalMuscleHumanMouse	skeletal muscle organ	vastus lateralis	male	26 year	healthy donor	https://explore.data.humancellatlas.org/projects/a39728aa-70a0-4201-b0a2-81b7badf3e71	Single-cell transcriptional profiles in human skeletal muscle.
e2d27a07-706e-563e-89cd-b1e1cf90944f	SkeletalMuscleHumanMouse	skeletal muscle organ	vastus lateralis	male	26 year	healthy donor	https://explore.data.humancellatlas.org/projects/a39728aa-70a0-4201-b0a2-81b7badf3e71	Single-cell transcriptional profiles in human skeletal muscle.
be109b77-46ce-58c6-b065-9ae603436100	SkeletalMuscleHumanMouse	skeletal muscle organ	vastus lateralis	male	26 year	healthy donor	https://explore.data.humancellatlas.org/projects/a39728aa-70a0-4201-b0a2-81b7badf3e71	Single-cell transcriptional profiles in human skeletal muscle.
0b17d08b-bc94-5976-b519-45e06fb8671f	SkeletalMuscleHumanMouse	skeletal muscle organ	vastus lateralis	male	26 year	healthy donor	https://explore.data.humancellatlas.org/projects/a39728aa-70a0-4201-b0a2-81b7badf3e71	Single-cell transcriptional profiles in human skeletal muscle.
f4770d58-6e1e-57c8-907f-cc4234e5bc1a	KidneySingleCellAtlas	kidney	cortex of kidney	female	53 year	healthy donor	https://explore.data.humancellatlas.org/projects/abe1a013-af7a-45ed-8c26-f3793c24a1f4	Spatiotemporal immune zonation of the human kidney
20ba2d6c-7eaa-58de-a9b0-dbd8c63de8ad	KidneySingleCellAtlas	kidney	ureter	female	53 year	healthy donor	https://explore.data.humancellatlas.org/projects/abe1a013-af7a-45ed-8c26-f3793c24a1f4	Spatiotemporal immune zonation of the human kidney
71b3c1e4-2e09-5d78-bea7-09d87416cb66	KidneySingleCellAtlas	kidney	renal medulla	male	72 year	healthy donor	https://explore.data.humancellatlas.org/projects/abe1a013-af7a-45ed-8c26-f3793c24a1f4	Spatiotemporal immune zonation of the human kidney
55f6e84c-e01e-5174-9237-973ea9022041	KidneySingleCellAtlas	kidney	renal medulla	female	53 year	healthy donor	https://explore.data.humancellatlas.org/projects/abe1a013-af7a-45ed-8c26-f3793c24a1f4	Spatiotemporal immune zonation of the human kidney
9c052ef5-b1f6-5520-9d3b-f1b3a6a49505	KidneySingleCellAtlas	kidney	cortex of kidney	female	53 year	healthy donor	https://explore.data.humancellatlas.org/projects/abe1a013-af7a-45ed-8c26-f3793c24a1f4	Spatiotemporal immune zonation of the human kidney
91520010-7082-58af-9feb-cefbe272f550	KidneySingleCellAtlas	kidney	cortex of kidney	male	72 year	healthy donor	https://explore.data.humancellatlas.org/projects/abe1a013-af7a-45ed-8c26-f3793c24a1f4	Spatiotemporal immune zonation of the human kidney
2b4ed392-328c-59ae-8102-8ba9e7ee7594	KidneySingleCellAtlas	kidney	ureter	male	72 year	healthy donor	https://explore.data.humancellatlas.org/projects/abe1a013-af7a-45ed-8c26-f3793c24a1f4	Spatiotemporal immune zonation of the human kidney
1fe6ce43-231a-57c8-b98a-4b68b6c0ba3d	KidneySingleCellAtlas	kidney	renal pelvis	female	53 year	healthy donor	https://explore.data.humancellatlas.org/projects/abe1a013-af7a-45ed-8c26-f3793c24a1f4	Spatiotemporal immune zonation of the human kidney
06f334bd-ac04-5e3e-b8e1-9e607fe8c3e7	HeartSingleCellsAndNucleiSeq	heart	heart left ventricle	male	60-65 year	healthy donor	https://explore.data.humancellatlas.org/projects/ad98d3cd-26fb-4ee3-99c9-8a2ab085e737	Cells of the adult human heart
230eaaee-beb7-584a-a3b3-fd1682c4785f	HeartSingleCellsAndNucleiSeq	heart	apex of heart	female	60-65 year	healthy donor	https://explore.data.humancellatlas.org/projects/ad98d3cd-26fb-4ee3-99c9-8a2ab085e737	Cells of the adult human heart
3f8b4e5f-11b7-5362-bcbc-5e7142179b11	HeartSingleCellsAndNucleiSeq	heart	apex of heart	male	60-65 year	healthy donor	https://explore.data.humancellatlas.org/projects/ad98d3cd-26fb-4ee3-99c9-8a2ab085e737	Cells of the adult human heart
443281f9-a5c4-5b63-a704-c6daf0b02e0e	HeartSingleCellsAndNucleiSeq	heart	apex of heart	male	65-70 year	healthy donor	https://explore.data.humancellatlas.org/projects/ad98d3cd-26fb-4ee3-99c9-8a2ab085e737	Cells of the adult human heart
4d07037f-6f59-54ea-bfe8-80b6297a6da6	HeartSingleCellsAndNucleiSeq	heart	heart right ventricle	male	65-70 year	healthy donor	https://explore.data.humancellatlas.org/projects/ad98d3cd-26fb-4ee3-99c9-8a2ab085e737	Cells of the adult human heart
5b5e6142-b5ea-5f2c-b485-e59ba7302a1d	HeartSingleCellsAndNucleiSeq	heart	right cardiac atrium	male	60-65 year	healthy donor	https://explore.data.humancellatlas.org/projects/ad98d3cd-26fb-4ee3-99c9-8a2ab085e737	Cells of the adult human heart
a286a65b-a267-571e-a4eb-980e77ac8752	HeartSingleCellsAndNucleiSeq	heart	left cardiac atrium	male	55-60 year	healthy donor	https://explore.data.humancellatlas.org/projects/ad98d3cd-26fb-4ee3-99c9-8a2ab085e737	Cells of the adult human heart
a66f86fa-cbe4-5018-ab86-dccfed192679	HeartSingleCellsAndNucleiSeq	heart	heart left ventricle	male	60-65 year	healthy donor	https://explore.data.humancellatlas.org/projects/ad98d3cd-26fb-4ee3-99c9-8a2ab085e737	Cells of the adult human heart
c3eef56d-96b7-5af4-a8b7-edbe9563306c	HeartSingleCellsAndNucleiSeq	heart	heart right ventricle	male	55-60 year	healthy donor	https://explore.data.humancellatlas.org/projects/ad98d3cd-26fb-4ee3-99c9-8a2ab085e737	Cells of the adult human heart
fb1b3d9b-8bc5-5e46-8801-4aac68c64e67	HeartSingleCellsAndNucleiSeq	heart	interventricular septum	female	60-65 year	healthy donor	https://explore.data.humancellatlas.org/projects/ad98d3cd-26fb-4ee3-99c9-8a2ab085e737	Cells of the adult human heart
1f3d18c2-65c0-5d4e-8075-fc331b41b3ff	HeartSingleCellsAndNucleiSeq	heart	left cardiac atrium	female	60-65 year	healthy donor	https://explore.data.humancellatlas.org/projects/ad98d3cd-26fb-4ee3-99c9-8a2ab085e737	Cells of the adult human heart
23484bd9-5efc-537a-96e7-346bb7319ff8	HeartSingleCellsAndNucleiSeq	heart	interventricular septum	male	60-65 year	healthy donor	https://explore.data.humancellatlas.org/projects/ad98d3cd-26fb-4ee3-99c9-8a2ab085e737	Cells of the adult human heart
2375387f-6786-5750-8559-f5dd73477348	HeartSingleCellsAndNucleiSeq	heart	apex of heart	male	60-65 year	healthy donor	https://explore.data.humancellatlas.org/projects/ad98d3cd-26fb-4ee3-99c9-8a2ab085e737	Cells of the adult human heart
2ca6b96e-a40f-52db-a925-4720223caaeb	HeartSingleCellsAndNucleiSeq	heart	interventricular septum	female	60-65 year	healthy donor	https://explore.data.humancellatlas.org/projects/ad98d3cd-26fb-4ee3-99c9-8a2ab085e737	Cells of the adult human heart
4abfa27d-449a-5ac7-9ca1-ecb9dba0a02a	HeartSingleCellsAndNucleiSeq	heart	heart right ventricle	female	60-65 year	healthy donor	https://explore.data.humancellatlas.org/projects/ad98d3cd-26fb-4ee3-99c9-8a2ab085e737	Cells of the adult human heart
6f0b7799-7db3-5d5a-bf0a-ade76c996a5a	HeartSingleCellsAndNucleiSeq	heart	heart left ventricle	male	55-60 year	healthy donor	https://explore.data.humancellatlas.org/projects/ad98d3cd-26fb-4ee3-99c9-8a2ab085e737	Cells of the adult human heart
7821e415-43fa-55b8-b656-b8c80059168c	HeartSingleCellsAndNucleiSeq	heart	left cardiac atrium	female	60-65 year	healthy donor	https://explore.data.humancellatlas.org/projects/ad98d3cd-26fb-4ee3-99c9-8a2ab085e737	Cells of the adult human heart
78715aed-6e65-5a5e-ab04-4a6147d08c11	HeartSingleCellsAndNucleiSeq	heart	interventricular septum	male	65-70 year	healthy donor	https://explore.data.humancellatlas.org/projects/ad98d3cd-26fb-4ee3-99c9-8a2ab085e737	Cells of the adult human heart
9527526f-33ac-5a95-adfe-b39136e3b139	HeartSingleCellsAndNucleiSeq	heart	apex of heart	female	60-65 year	healthy donor	https://explore.data.humancellatlas.org/projects/ad98d3cd-26fb-4ee3-99c9-8a2ab085e737	Cells of the adult human heart
9582cba1-217b-564b-87fc-8557d0bccd52	HeartSingleCellsAndNucleiSeq	heart	heart left ventricle	female	65-70 year	healthy donor	https://explore.data.humancellatlas.org/projects/ad98d3cd-26fb-4ee3-99c9-8a2ab085e737	Cells of the adult human heart
ae7c7470-6ae6-5486-9ee6-bfd4433b540e	HeartSingleCellsAndNucleiSeq	heart	heart left ventricle	male	65-70 year	healthy donor	https://explore.data.humancellatlas.org/projects/ad98d3cd-26fb-4ee3-99c9-8a2ab085e737	Cells of the adult human heart
0110b875-60d3-582a-928e-1f58d1a70de5	HeartSingleCellsAndNucleiSeq	heart	left cardiac atrium	female	65-70 year	healthy donor	https://explore.data.humancellatlas.org/projects/ad98d3cd-26fb-4ee3-99c9-8a2ab085e737	Cells of the adult human heart
0aa51b10-b2ec-512c-9188-452c34f9f788	HeartSingleCellsAndNucleiSeq	heart	apex of heart	female	65-70 year	healthy donor	https://explore.data.humancellatlas.org/projects/ad98d3cd-26fb-4ee3-99c9-8a2ab085e737	Cells of the adult human heart
195b7cfd-172a-5eb0-adee-d925a296bfbf	HeartSingleCellsAndNucleiSeq	heart	heart right ventricle	male	60-65 year	healthy donor	https://explore.data.humancellatlas.org/projects/ad98d3cd-26fb-4ee3-99c9-8a2ab085e737	Cells of the adult human heart
3515d736-9d29-58bb-9eeb-616cf8f50d46	HeartSingleCellsAndNucleiSeq	heart	left cardiac atrium	male	60-65 year	healthy donor	https://explore.data.humancellatlas.org/projects/ad98d3cd-26fb-4ee3-99c9-8a2ab085e737	Cells of the adult human heart
3d456927-14b2-5983-b7b6-eb5c2d43deaf	HeartSingleCellsAndNucleiSeq	heart	right cardiac atrium	female	65-70 year	healthy donor	https://explore.data.humancellatlas.org/projects/ad98d3cd-26fb-4ee3-99c9-8a2ab085e737	Cells of the adult human heart
4c3184b5-05ef-5989-9fba-b801fcceeab6	HeartSingleCellsAndNucleiSeq	heart	apex of heart	male	55-60 year	healthy donor	https://explore.data.humancellatlas.org/projects/ad98d3cd-26fb-4ee3-99c9-8a2ab085e737	Cells of the adult human heart
4eba3717-518a-5af8-bd68-53f67c32ccb6	HeartSingleCellsAndNucleiSeq	heart	right cardiac atrium	male	60-65 year	healthy donor	https://explore.data.humancellatlas.org/projects/ad98d3cd-26fb-4ee3-99c9-8a2ab085e737	Cells of the adult human heart
510daec2-fa5e-55eb-867b-cfd4b3cb367e	HeartSingleCellsAndNucleiSeq	heart	interventricular septum	male	60-65 year	healthy donor	https://explore.data.humancellatlas.org/projects/ad98d3cd-26fb-4ee3-99c9-8a2ab085e737	Cells of the adult human heart
6942ecb2-d6d9-5451-bc03-1e2f93257212	HeartSingleCellsAndNucleiSeq	heart	heart right ventricle	female	65-70 year	healthy donor	https://explore.data.humancellatlas.org/projects/ad98d3cd-26fb-4ee3-99c9-8a2ab085e737	Cells of the adult human heart
8d12547f-0fc5-529a-b426-756b9c53e70e	HeartSingleCellsAndNucleiSeq	heart	left cardiac atrium	male	65-70 year	healthy donor	https://explore.data.humancellatlas.org/projects/ad98d3cd-26fb-4ee3-99c9-8a2ab085e737	Cells of the adult human heart
b7cbed24-5441-5105-8244-e40bb370ae16	HeartSingleCellsAndNucleiSeq	heart	right cardiac atrium	male	65-70 year	healthy donor	https://explore.data.humancellatlas.org/projects/ad98d3cd-26fb-4ee3-99c9-8a2ab085e737	Cells of the adult human heart
c9cb3405-ca4e-5fd4-93fb-e6a7a8cda833	HeartSingleCellsAndNucleiSeq	heart	heart right ventricle	male	65-70 year	healthy donor	https://explore.data.humancellatlas.org/projects/ad98d3cd-26fb-4ee3-99c9-8a2ab085e737	Cells of the adult human heart
cbed9f1f-34b6-515d-8080-b5c019097fc0	HeartSingleCellsAndNucleiSeq	heart	heart left ventricle	female	60-65 year	healthy donor	https://explore.data.humancellatlas.org/projects/ad98d3cd-26fb-4ee3-99c9-8a2ab085e737	Cells of the adult human heart
ccb97ac0-d16d-50f9-ad73-5a6e5b4647a2	HeartSingleCellsAndNucleiSeq	heart	heart right ventricle	male	60-65 year	healthy donor	https://explore.data.humancellatlas.org/projects/ad98d3cd-26fb-4ee3-99c9-8a2ab085e737	Cells of the adult human heart
d5797a79-319d-5836-9405-644d869cde2e	HeartSingleCellsAndNucleiSeq	heart	apex of heart	male	65-70 year	healthy donor	https://explore.data.humancellatlas.org/projects/ad98d3cd-26fb-4ee3-99c9-8a2ab085e737	Cells of the adult human heart
d6f91a43-0e2e-59ca-a2f2-3960038073fb	HeartSingleCellsAndNucleiSeq	heart	interventricular septum	female	65-70 year	healthy donor	https://explore.data.humancellatlas.org/projects/ad98d3cd-26fb-4ee3-99c9-8a2ab085e737	Cells of the adult human heart
d85b75aa-f12f-5a73-8b4d-09c928a2bf94	HeartSingleCellsAndNucleiSeq	heart	heart left ventricle	male	65-70 year	healthy donor	https://explore.data.humancellatlas.org/projects/ad98d3cd-26fb-4ee3-99c9-8a2ab085e737	Cells of the adult human heart
dae85cda-ace0-558a-ae9c-bf2fc2de8679	HeartSingleCellsAndNucleiSeq	heart	interventricular septum	male	55-60 year	healthy donor	https://explore.data.humancellatlas.org/projects/ad98d3cd-26fb-4ee3-99c9-8a2ab085e737	Cells of the adult human heart
e8237984-25c4-5514-a2ec-a166acb380c5	HeartSingleCellsAndNucleiSeq	heart	heart right ventricle	female	60-65 year	healthy donor	https://explore.data.humancellatlas.org/projects/ad98d3cd-26fb-4ee3-99c9-8a2ab085e737	Cells of the adult human heart
f2c87df8-1dd7-53c2-aab1-ca7d7a111d58	HeartSingleCellsAndNucleiSeq	heart	right cardiac atrium	female	60-65 year	healthy donor	https://explore.data.humancellatlas.org/projects/ad98d3cd-26fb-4ee3-99c9-8a2ab085e737	Cells of the adult human heart
87613813-14fe-5a44-9c51-b07fb3eed9b6	HumanThymicDevelopment	thymus	NA	female	20-25 year	healthy donor	https://explore.data.humancellatlas.org/projects/c1810dbc-16d2-45c3-b45e-3e675f88d87b	A cell atlas of human thymic development defines T cell repertoire formation.
3fc18055-e6ec-5cf6-af36-8ea9be272ff5	HumanThymicDevelopment	thymus	NA	female	20-25 year	healthy donor	https://explore.data.humancellatlas.org/projects/c1810dbc-16d2-45c3-b45e-3e675f88d87b	A cell atlas of human thymic development defines T cell repertoire formation.
e10ed38b-dbef-55c4-af7b-83ecf5f890c4	HumanThymicDevelopment	thymus	NA	female	20-25 year	healthy donor	https://explore.data.humancellatlas.org/projects/c1810dbc-16d2-45c3-b45e-3e675f88d87b	A cell atlas of human thymic development defines T cell repertoire formation.
625add28-2566-57e6-be48-094abaa768c8	HumanThymicDevelopment	thymus	NA	female	20-25 year	healthy donor	https://explore.data.humancellatlas.org/projects/c1810dbc-16d2-45c3-b45e-3e675f88d87b	A cell atlas of human thymic development defines T cell repertoire formation.
9a9b2c08-7397-5072-8d33-53b8adcc3f03	HumanThymicDevelopment	thymus	NA	female	20-25 year	healthy donor	https://explore.data.humancellatlas.org/projects/c1810dbc-16d2-45c3-b45e-3e675f88d87b	A cell atlas of human thymic development defines T cell repertoire formation.
92a5e8c5-85c1-5be8-95fe-e3a56c594a03	HumanThymicDevelopment	thymus	NA	female	20-25 year	healthy donor	https://explore.data.humancellatlas.org/projects/c1810dbc-16d2-45c3-b45e-3e675f88d87b	A cell atlas of human thymic development defines T cell repertoire formation.
12f18411-99dd-5871-b142-10fc68de8a58	HumanThymicDevelopment	thymus	NA	female	20-25 year	healthy donor	https://explore.data.humancellatlas.org/projects/c1810dbc-16d2-45c3-b45e-3e675f88d87b	A cell atlas of human thymic development defines T cell repertoire formation.
a5c9ec18-c173-52b4-8046-e7cf147790f1	HumanThymicDevelopment	thymus	NA	female	20-25 year	healthy donor	https://explore.data.humancellatlas.org/projects/c1810dbc-16d2-45c3-b45e-3e675f88d87b	A cell atlas of human thymic development defines T cell repertoire formation.
616f5494-308a-528a-9313-774dc8e56ba6	EpithelialDiversityHealthInflammation	colon	NA	NA	NA	healthy donor	https://explore.data.humancellatlas.org/projects/c893cb57-5c9f-4f26-9312-21b85be84313	Colonic epithelial cell diversity in health and inflammatory bowel disease.
4da82749-fac6-56cd-9f9c-b9c4e3e4434f	EpithelialDiversityHealthInflammation	colon	NA	NA	NA	healthy donor	https://explore.data.humancellatlas.org/projects/c893cb57-5c9f-4f26-9312-21b85be84313	Colonic epithelial cell diversity in health and inflammatory bowel disease.
272eb311-4e81-5444-b079-7a6a42e9d413	EpithelialDiversityHealthInflammation	colon	NA	NA	NA	healthy donor	https://explore.data.humancellatlas.org/projects/c893cb57-5c9f-4f26-9312-21b85be84313	Colonic epithelial cell diversity in health and inflammatory bowel disease.
09683288-b9be-5cc1-9414-f3e138fe355d	TCellsHumanCentralNervousSystem	brain	middle temporal gyrus	male	41.0 year	healthy donor	https://explore.data.humancellatlas.org/projects/d3a4ceac-4d66-4984-9704-2570c0647a56	Transcriptomic and clonal characterization of T cells in the human central nervous system.
28fd2e91-5a0c-565c-a0ba-ce944309353e	TCellsHumanCentralNervousSystem	brain	middle temporal gyrus	male	41.0 year	healthy donor	https://explore.data.humancellatlas.org/projects/d3a4ceac-4d66-4984-9704-2570c0647a56	Transcriptomic and clonal characterization of T cells in the human central nervous system.
004c76c1-959c-5b0b-b8dc-f9812acc4778	1M Immune Cells	bone marrow	bone marrow	female	36 year	healthy donor	https://www.ebi.ac.uk/gxa/sc/experiments/E-HCAD-4/downloads
09839dc3-7d1e-5f89-812f-bee5c2586a16	1M Immune Cells	bone marrow	bone marrow	female	32 year	healthy donor	https://www.ebi.ac.uk/gxa/sc/experiments/E-HCAD-4/downloads
154e684c-9c89-5456-8424-7dad0d381967	1M Immune Cells	bone marrow	bone marrow	female	36 year	healthy donor	https://www.ebi.ac.uk/gxa/sc/experiments/E-HCAD-4/downloads
168757c2-1cae-53a0-af63-d9a89b9aa417	1M Immune Cells	bone marrow	bone marrow	female	32 year	healthy donor	https://www.ebi.ac.uk/gxa/sc/experiments/E-HCAD-4/downloads
1d630a02-bd52-5ac1-8ec6-6572de2d582a	1M Immune Cells	bone marrow	bone marrow	female	52 year	healthy donor	https://www.ebi.ac.uk/gxa/sc/experiments/E-HCAD-4/downloads
1dfb563b-2095-5290-b9cf-9c2c19ed3913	1M Immune Cells	bone marrow	bone marrow	male	29 year	healthy donor	https://www.ebi.ac.uk/gxa/sc/experiments/E-HCAD-4/downloads
2662cfa0-fce5-5d80-8f24-f6c760507ecd	1M Immune Cells	bone marrow	bone marrow	female	36 year	healthy donor	https://www.ebi.ac.uk/gxa/sc/experiments/E-HCAD-4/downloads
2900c8a8-01c3-52f7-9375-1b0f98b15738	1M Immune Cells	bone marrow	bone marrow	female	52 year	healthy donor	https://www.ebi.ac.uk/gxa/sc/experiments/E-HCAD-4/downloads
3ac6afe2-69ae-5535-9f5e-1529e9b6ca40	1M Immune Cells	bone marrow	bone marrow	female	52 year	healthy donor	https://www.ebi.ac.uk/gxa/sc/experiments/E-HCAD-4/downloads
3ba67df1-837b-5515-a8a5-a834ba4560bb	1M Immune Cells	bone marrow	bone marrow	male	50 year	healthy donor	https://www.ebi.ac.uk/gxa/sc/experiments/E-HCAD-4/downloads
3f0ce691-a96f-56a2-b983-8bb048d052ea	1M Immune Cells	bone marrow	bone marrow	male	29 year	healthy donor	https://www.ebi.ac.uk/gxa/sc/experiments/E-HCAD-4/downloads
434867a6-1279-5906-b59e-1b8e0dfd99dc	1M Immune Cells	bone marrow	bone marrow	female	36 year	healthy donor	https://www.ebi.ac.uk/gxa/sc/experiments/E-HCAD-4/downloads
4e7f3a56-4888-521e-b8df-e5c06c4b24c1	1M Immune Cells	bone marrow	bone marrow	male	29 year	healthy donor	https://www.ebi.ac.uk/gxa/sc/experiments/E-HCAD-4/downloads
568bac66-3ef8-52e1-a967-5c8c8100a924	1M Immune Cells	bone marrow	bone marrow	female	36 year	healthy donor	https://www.ebi.ac.uk/gxa/sc/experiments/E-HCAD-4/downloads
58c4f886-924e-5877-a7fe-811ebfa79542	1M Immune Cells	bone marrow	bone marrow	male	29 year	healthy donor	https://www.ebi.ac.uk/gxa/sc/experiments/E-HCAD-4/downloads
5bd755dd-4623-5b67-a0b0-1747bd6c6652	1M Immune Cells	bone marrow	bone marrow	female	32 year	healthy donor	https://www.ebi.ac.uk/gxa/sc/experiments/E-HCAD-4/downloads
68448a63-5f1e-5926-9724-d63e875068a0	1M Immune Cells	bone marrow	bone marrow	male	39 year	healthy donor	https://www.ebi.ac.uk/gxa/sc/experiments/E-HCAD-4/downloads
687e8127-583b-555f-a618-b603dbc757a8	1M Immune Cells	bone marrow	bone marrow	male	29 year	healthy donor	https://www.ebi.ac.uk/gxa/sc/experiments/E-HCAD-4/downloads
7309180a-5924-542f-bf5a-e2c5234e5470	1M Immune Cells	bone marrow	bone marrow	male	29 year	healthy donor	https://www.ebi.ac.uk/gxa/sc/experiments/E-HCAD-4/downloads
7adde500-de8d-51bb-8033-5a9b0dc503d0	1M Immune Cells	bone marrow	bone marrow	male	39 year	healthy donor	https://www.ebi.ac.uk/gxa/sc/experiments/E-HCAD-4/downloads
83d50dd1-c7a8-52c2-ba43-456b2d4264e5	1M Immune Cells	bone marrow	bone marrow	female	32 year	healthy donor	https://www.ebi.ac.uk/gxa/sc/experiments/E-HCAD-4/downloads
89bae042-beaf-5952-9212-23629385e886	1M Immune Cells	bone marrow	bone marrow	female	26 year	healthy donor	https://www.ebi.ac.uk/gxa/sc/experiments/E-HCAD-4/downloads
9820765b-a8bb-5949-98c0-317c4353b185	1M Immune Cells	bone marrow	bone marrow	male	29 year	healthy donor	https://www.ebi.ac.uk/gxa/sc/experiments/E-HCAD-4/downloads
b5b28d72-5d7d-56f0-a253-ec514f3549eb	1M Immune Cells	bone marrow	bone marrow	male	29 year	healthy donor	https://www.ebi.ac.uk/gxa/sc/experiments/E-HCAD-4/downloads
b876153e-b396-5904-9daf-0b445f24411a	1M Immune Cells	bone marrow	bone marrow	male	50 year	healthy donor	https://www.ebi.ac.uk/gxa/sc/experiments/E-HCAD-4/downloads
c0bbea68-0956-5795-a6d6-30d494d42188	1M Immune Cells	bone marrow	bone marrow	female	52 year	healthy donor	https://www.ebi.ac.uk/gxa/sc/experiments/E-HCAD-4/downloads
c319ad92-85aa-53e7-b452-6d7eaa3a48b2	1M Immune Cells	bone marrow	bone marrow	male	29 year	healthy donor	https://www.ebi.ac.uk/gxa/sc/experiments/E-HCAD-4/downloads
c3c88d34-3b7b-55fd-83a8-fdb3f12f1af7	1M Immune Cells	bone marrow	bone marrow	male	29 year	healthy donor	https://www.ebi.ac.uk/gxa/sc/experiments/E-HCAD-4/downloads
c66731ea-0e30-57f8-b732-21e3de8b0cc7	1M Immune Cells	bone marrow	bone marrow	male	29 year	healthy donor	https://www.ebi.ac.uk/gxa/sc/experiments/E-HCAD-4/downloads
c737d21f-c3f0-52d9-ac07-c3329c99a7dc	1M Immune Cells	bone marrow	bone marrow	female	32 year	healthy donor	https://www.ebi.ac.uk/gxa/sc/experiments/E-HCAD-4/downloads
c7affe2f-f1bb-5f45-af76-51589bd6587e	1M Immune Cells	bone marrow	bone marrow	female	52 year	healthy donor	https://www.ebi.ac.uk/gxa/sc/experiments/E-HCAD-4/downloads
cf87010d-e2e9-5ad1-9ad5-7bcf2780f659	1M Immune Cells	bone marrow	bone marrow	male	50 year	healthy donor	https://www.ebi.ac.uk/gxa/sc/experiments/E-HCAD-4/downloads
e0ad2d93-9dfb-542f-8f93-ac2d2ed6f9f7	1M Immune Cells	bone marrow	bone marrow	female	26 year	healthy donor	https://www.ebi.ac.uk/gxa/sc/experiments/E-HCAD-4/downloads
f139fca6-7425-5440-b586-0240f76b6082	1M Immune Cells	bone marrow	bone marrow	female	52 year	healthy donor	https://www.ebi.ac.uk/gxa/sc/experiments/E-HCAD-4/downloads
07d7019b-03f3-5ecf-a9fe-0a870e4c5f9b	1M Immune Cells	bone marrow	bone marrow	male	50 year	healthy donor	https://www.ebi.ac.uk/gxa/sc/experiments/E-HCAD-4/downloads
088b475a-17ae-56c3-a038-c9eb57da53af	1M Immune Cells	bone marrow	bone marrow	male	39 year	healthy donor	https://www.ebi.ac.uk/gxa/sc/experiments/E-HCAD-4/downloads
0bd29b3f-a5f4-5d70-ace4-4ecda6f00ebf	1M Immune Cells	bone marrow	bone marrow	male	39 year	healthy donor	https://www.ebi.ac.uk/gxa/sc/experiments/E-HCAD-4/downloads
0e60185d-ffad-5ceb-b822-7f40b57e1cba	1M Immune Cells	bone marrow	bone marrow	male	39 year	healthy donor	https://www.ebi.ac.uk/gxa/sc/experiments/E-HCAD-4/downloads
11dac858-6f2f-5e73-9824-428f677b0076	1M Immune Cells	bone marrow	bone marrow	male	29 year	healthy donor	https://www.ebi.ac.uk/gxa/sc/experiments/E-HCAD-4/downloads
322f880b-aea5-53d4-b8ce-77e68ac6e3f3	1M Immune Cells	bone marrow	bone marrow	female	26 year	healthy donor	https://www.ebi.ac.uk/gxa/sc/experiments/E-HCAD-4/downloads
3e977c03-cf2c-55a2-a012-3337c433dfc1	1M Immune Cells	bone marrow	bone marrow	male	50 year	healthy donor	https://www.ebi.ac.uk/gxa/sc/experiments/E-HCAD-4/downloads
63d23827-d07c-58c1-8ec4-e9a8027721c6	1M Immune Cells	bone marrow	bone marrow	male	29 year	healthy donor	https://www.ebi.ac.uk/gxa/sc/experiments/E-HCAD-4/downloads
6c9e3cf8-1d7d-5f38-a0be-ac588c6581ca	1M Immune Cells	bone marrow	bone marrow	male	50 year	healthy donor	https://www.ebi.ac.uk/gxa/sc/experiments/E-HCAD-4/downloads
6ce9adc1-4457-5a78-a50d-f4c14341656d	1M Immune Cells	bone marrow	bone marrow	male	39 year	healthy donor	https://www.ebi.ac.uk/gxa/sc/experiments/E-HCAD-4/downloads
83c5100c-716a-5cb2-a587-bff4860d97d4	1M Immune Cells	bone marrow	bone marrow	male	39 year	healthy donor	https://www.ebi.ac.uk/gxa/sc/experiments/E-HCAD-4/downloads
88945738-797b-55b9-a694-7e36077c2a1b	1M Immune Cells	bone marrow	bone marrow	female	26 year	healthy donor	https://www.ebi.ac.uk/gxa/sc/experiments/E-HCAD-4/downloads
8aed3195-e12e-5f30-beb3-658caf82d99f	1M Immune Cells	bone marrow	bone marrow	male	29 year	healthy donor	https://www.ebi.ac.uk/gxa/sc/experiments/E-HCAD-4/downloads
8be544ee-692e-5ee8-a4f0-4d674698f075	1M Immune Cells	bone marrow	bone marrow	female	52 year	healthy donor	https://www.ebi.ac.uk/gxa/sc/experiments/E-HCAD-4/downloads
96604aad-3aa4-583d-9ab5-68359b7ed1b4	1M Immune Cells	bone marrow	bone marrow	female	26 year	healthy donor	https://www.ebi.ac.uk/gxa/sc/experiments/E-HCAD-4/downloads
a84816b0-8dc4-5e29-b817-dce68e6f323f	1M Immune Cells	bone marrow	bone marrow	male	50 year	healthy donor	https://www.ebi.ac.uk/gxa/sc/experiments/E-HCAD-4/downloads
aa2af946-4a7e-57d8-b437-08ae17aeb61f	1M Immune Cells	bone marrow	bone marrow	female	36 year	healthy donor	https://www.ebi.ac.uk/gxa/sc/experiments/E-HCAD-4/downloads
ad4d7505-9796-56c4-9dda-05005fb691e1	1M Immune Cells	bone marrow	bone marrow	female	32 year	healthy donor	https://www.ebi.ac.uk/gxa/sc/experiments/E-HCAD-4/downloads
b26f2473-70d9-540b-b134-8b18156006e7	1M Immune Cells	bone marrow	bone marrow	female	32 year	healthy donor	https://www.ebi.ac.uk/gxa/sc/experiments/E-HCAD-4/downloads
b4e31ea4-8e3d-5751-ab7a-6bb88e1ff2cc	1M Immune Cells	bone marrow	bone marrow	female	52 year	healthy donor	https://www.ebi.ac.uk/gxa/sc/experiments/E-HCAD-4/downloads
be02548a-28ac-5240-b76f-849720700786	1M Immune Cells	bone marrow	bone marrow	female	26 year	healthy donor	https://www.ebi.ac.uk/gxa/sc/experiments/E-HCAD-4/downloads
c8af8721-b7d1-5976-a909-74d6461de682	1M Immune Cells	bone marrow	bone marrow	female	26 year	healthy donor	https://www.ebi.ac.uk/gxa/sc/experiments/E-HCAD-4/downloads
d45ba229-bf85-5133-a2d1-f20c95dbdacf	1M Immune Cells	bone marrow	bone marrow	male	29 year	healthy donor	https://www.ebi.ac.uk/gxa/sc/experiments/E-HCAD-4/downloads
d838f3de-9c60-5e53-a900-466039b51feb	1M Immune Cells	bone marrow	bone marrow	female	36 year	healthy donor	https://www.ebi.ac.uk/gxa/sc/experiments/E-HCAD-4/downloads
d89ecb27-06c2-5d40-8bf3-07433bae87e3	1M Immune Cells	bone marrow	bone marrow	male	39 year	healthy donor	https://www.ebi.ac.uk/gxa/sc/experiments/E-HCAD-4/downloads
da0fa4d4-ea92-588b-a15a-308d1c8604d5	1M Immune Cells	bone marrow	bone marrow	male	29 year	healthy donor	https://www.ebi.ac.uk/gxa/sc/experiments/E-HCAD-4/downloads
e76430e9-6ccd-52a5-b35c-71a1fe090ca1	1M Immune Cells	bone marrow	bone marrow	female	36 year	healthy donor	https://www.ebi.ac.uk/gxa/sc/experiments/E-HCAD-4/downloads
d660be85-872c-5092-b26e-2e6fb48b0fa9	HumanLiverImmuneCells_GSE125188	spleen	NA	male	41 year	healthy donor access to liver transplantation	https://explore.data.humancellatlas.org/projects/559bb888-7829-41f2-ace5-2c05c7eb81e9	Single-cell RNA sequencing reveals the heterogeneity of liver-resident immune cells in human.
c14a27e0-f7f9-5334-9c78-459a6d398ecb	HumanLiverImmuneCells_GSE125188	spleen	NA	male	56 year	healthy donor access to liver transplantation	https://explore.data.humancellatlas.org/projects/559bb888-7829-41f2-ace5-2c05c7eb81e9	Single-cell RNA sequencing reveals the heterogeneity of liver-resident immune cells in human.
15b56725-e92f-5fe6-8fb8-a3360ea3c94c	HumanLiverImmuneCells_GSE125188	liver	NA	male	27 year	healthy donor access to liver transplantation	https://explore.data.humancellatlas.org/projects/559bb888-7829-41f2-ace5-2c05c7eb81e9	Single-cell RNA sequencing reveals the heterogeneity of liver-resident immune cells in human.
f0b69f95-2145-5e78-8f45-48d503b92792	HumanLiverImmuneCells_GSE125188	liver	NA	male	41 year	healthy donor access to liver transplantation	https://explore.data.humancellatlas.org/projects/559bb888-7829-41f2-ace5-2c05c7eb81e9	Single-cell RNA sequencing reveals the heterogeneity of liver-resident immune cells in human.
00ef76b5-455c-5a62-8bfe-9ef308516b03	HumanLiverImmuneCells_GSE125188	liver	NA	male	56 year	healthy donor access to liver transplantation	https://explore.data.humancellatlas.org/projects/559bb888-7829-41f2-ace5-2c05c7eb81e9	Single-cell RNA sequencing reveals the heterogeneity of liver-resident immune cells in human.
8567b540-bc7b-5e6a-b0f2-1a4abe3f2545	HumanLiverImmuneCells_GSE125188	blood	NA	male	27 year	healthy donor access to liver transplantation	https://explore.data.humancellatlas.org/projects/559bb888-7829-41f2-ace5-2c05c7eb81e9	Single-cell RNA sequencing reveals the heterogeneity of liver-resident immune cells in human.
b6165a2f-29ef-5f64-b9fa-b7b92b63c543	HumanLiverImmuneCells_GSE125188	blood	NA	male	56 year	healthy donor access to liver transplantation	https://explore.data.humancellatlas.org/projects/559bb888-7829-41f2-ace5-2c05c7eb81e9	Single-cell RNA sequencing reveals the heterogeneity of liver-resident immune cells in human.
dc6af900-2540-5bda-8113-ccb8d22891cb	HumanLiverImmuneCells_GSE125188	spleen	NA	male	27 year	healthy donor access to liver transplantation	https://explore.data.humancellatlas.org/projects/559bb888-7829-41f2-ace5-2c05c7eb81e9	Single-cell RNA sequencing reveals the heterogeneity of liver-resident immune cells in human.
